# Supplementary material for: Sub-genomic selection patterns as a signature of breeding in the allopolyploid Brassica napus genome
Source: BMC Genomics. 2014 Dec 23;15(1):1170. doi: 10.1186/1471-2164-15-1170 (PMC4367848; doi:10.1186/1471-2164-15-1170)
Supplement: Supplementary file 2 — Additional file 2: Proportional memberships in subpopulations as defined by Structure. (XLSX 32 KB) [file 12864_2014_6914_MOESM2_ESM.xlsx]

## Sheet: Additional_file_2
Table S1 Proportional memberships in subpopulations as defined by Structure.
Code	Subpopulations	Q1	Q2	Q3	Source
SW001	Q1	0.64	0.329	0.031	(96-331)-7-41-8-8-3
SW003	Q1	0.773	0.066	0.161	(Zhengchun ×Qin2-2)F5
SW118	Q1	1000	0.000	0.000	winter
SW128	Q1	0.621	0.101	0.278	winter
SW132	Q1	0.624	0.280	0.097	spring
SW004	Q1	0.6	0	0.4	[(Zhengchun ×Qin2-2) ×Yuyou No.2]F6
SW012	Q1	0.776	0.224	0	(821 Xuan ×Pin 93-498) F8
SW013	Q1	0.746	0.254	0	Ningyou 10
SW016	Q1	0.639	0.361	0	88(2)-1-2-1-2-3-2
SW018	Q1	0.622	0.047	0.331	98009 restorer-8-3
SW019	Q1	0.778	0.222	0	A-35-1
SW020	Q1	0.715	0.101	0.184	B62-4-5-32-7-11
SW021	Q1	0.696	0.136	0.168	C022-30-8-3-2
SW023	Q1	0.773	0.047	0.18	C179-3-36-8
SW026	Q1	0.623	0.283	0.094	H98-18-30-7-17-4
SW027	Q1	0.625	0.282	0.094	R13 Xuan a-11-35-4-8
SW031	Q1	0.778	0.222	0	Fuyu No.1
SW033	Q1	0.659	0.201	0.14	Ganyou No.13
SW034	Q1	0.704	0.296	0	Guinong 78-6-112
SW036	Q1	0.81	0.19	0	Huayou 6
SW038	Q1	0.931	0.069	0	Youyou 14
SW042	Q1	0.722	0.278	0	Huiyou 50-8-1
SW046	Q1	0.62	0.132	0.247	Liangyou586 -6-3
SW047	Q1	0.63	0.001	0.369	Longyou 2
SW048	Q1	0.766	0.211	0.022	Huyou 15
SW049	Q1	0.676	0	0.323	Huyou 16
SW051	Q1	0.69	0.093	0.217	Ningyou 12
SW057	Q1	0.702	0.24	0.058	Qingyou 14
SW059	Q1	0.6	0.028	0.372	Shilifeng
SW062	Q1	0.721	0.175	0.104	Wanyou 5
SW063	Q1	1000	0	0	Wanyouzao
SW064	Q1	0.782	0.022	0.196	Xiangyou 13
SW065	Q1	0.954	0.046	0	Xiangyou 16
SW069	Q1	0.805	0.089	0.106	Yuyou 5
SW070	Q1	0.899	0.024	0.077	Yunyou 21-11
SW072	Q1	0.869	0.017	0.115	Zhenzao1-2-30-6-6
SW080	Q1	0.652	0.221	0.127	Zhongyou 821
SW084	Q1	0.617	0.061	0.322	Xiangfu 112
SW089	Q1	0.689	0.311	0	(Zhongshuang220 ×8424016) F8
SW091	Q1	0.66	0.016	0.324	(Aisipeifax74-317)x3529-5 F8
SW092	Q1	0.607	0.208	0.185	(D57 X Oro) x Youyan 2 F6
SW093	Q1	0.82	0	0.18	(D57 X Oro) x 85-64 F9
SW094	Q1	0.631	0	0.369	Youyan No.2 ×84-24016
SW095	Q1	0.886	0	0.113	Xinongchangjiao ×((D57 X Oro)x 85-64)F7
SW096	Q1	0.763	0.062	0.175	Altex ×74-317 F7
SW097	Q1	0.948	0.001	0.051	AR 12
SW098	Q1	0.968	0.032	0	Xiangnongyou-1
SW099	Q1	0.637	0.363	0	Ganyou-5
SW100	Q1	0.888	0.018	0.094	Zheyou 7
SW101	Q1	0.808	0.192	0	Aijiazao
SW102	Q1	0.941	0.059	0	Chuanyoufuguo
SW103	Q1	0.738	0.262	0	Yunyou 5
SW104	Q1	0.836	0.164	0	Tezao 16
SW105	Q1	0.837	0.163	0	Puyou 3
SW106	Q1	0.71	0.28	0.01	Huayou 5
SW107	Q1	1000	0	0	Ningyou 7
SW108	Q1	1000	0	0	Wanyou 5
SW109	Q1	0.733	0.267	0	Huayou 3
SW110	Q1	0.823	0.037	0.141	Zhenyou-1
SW112	Q1	0.769	0.231	0	Tieganqing
SW113	Q1	1000	0	0	Youyan 2
SW116	Q1	0.626	0.374	0	Inbreed line
SW119	Q1	0.772	0.228	0	Inbreed line
SW121	Q1	0.625	0.098	0.277	Inbreed line
SW123	Q1	0.975	0.025	0	Inbreed line
SW125	Q1	0.702	0.258	0.04	Inbreed line
SW135	Q1	0.609	0.391	0	Inbreed line
SW136	Q1	0.67	0.33	0	Inbreed line
SW142	Q1	0.652	0.348	0	Inbreed line
SW145	Q1	0.691	0.042	0.267	Inbreed line
SW147	Q1	0.788	0.212	0	Inbreed line
SW153	Q1	0.62	0.38	0	Inbreed line
SW156	Q1	0.794	0.02	0.186	Inbreed line
SW158	Q1	0.623	0	0.377	Inbreed line
SW159	Q1	0.656	0	0.344	Inbreed line
SW160	Q1	0.78	0.06	0.16	Inbreed line
SW239	Q1	0.827	0.173	0.000	Inbreed line
SW205	Q1	0.935	0.065	0.000	Inbreed line
SW164	Q1	0.938	0.062	0	Inbreed line
SW169	Q1	0.78	0	0.22	Inbreed line
SW170	Q1	0.821	0	0.179	Inbreed line
SW173	Q1	0.742	0.258	0	Inbreed line
SW175	Q1	0.681	0.078	0.241	Inbreed line
SW186	Q1	0.821	0.179	0	Inbreed line
SW187	Q1	0.997	0.003	0	Inbreed line
SW191	Q1	0.731	0.071	0.198	Inbreed line
SW192	Q1	0.946	0.011	0.043	Inbreed line
SW193	Q1	0.715	0.137	0.147	Inbreed line
SW195	Q1	0.727	0.031	0.242	Inbreed line
SW206	Q2	0.009	0.991	0.000	Inbreed line
SW210	Q2	0.205	0.691	0.104	Inbreed line
SW214	Q2	0.000	0.923	0.077	Inbreed line
SW215	Q2	0.000	0.923	0.077	Inbreed line
SW224	Q2	0.096	0.904	0.000	Inbreed line
SW226	Q2	0.114	0.886	0.000	Inbreed line
SW235	Q2	0.338	0.662	0.000	Inbreed line
SW008	Q2	0.344	0.626	0.03	1278-1-1-12
SW035	Q2	0.344	0.656	0	Huxi
SW039	Q2	0	0.824	0.176	Huashuang 4
SW043	Q2	0	0.694	0.306	Jingyou 4 -10
SW044	Q2	0.043	0.957	0	Jujia 1 -5-13-3
SW045	Q2	0	0.861	0.139	Keyou818-21
SW054	Q2	0	0.675	0.325	Peng 201
SW055	Q2	0	1000	0	Pin 2-1-44-6-2
SW056	Q2	0	1000	0	Pinxi 3-4
SW074	Q2	0	1000	0	Zhongshuang 4
SW078	Q2	0	1000	0	Zhongshuang 8
SW079	Q2	0	1000	0	Zhongshuang 9 -11-9-101
SW137	Q2	0.001	0.676	0.323	Inbreed line
SW138	Q2	0.014	0.663	0.323	Inbreed line
SW143	Q2	0.057	0.943	0	Inbreed line
SW149	Q2	0.221	0.779	0	Inbreed line
SW150	Q2	0.321	0.679	0	Inbreed line
SW157	Q2	0.229	0.771	0	Inbreed line
SW165	Q2	0.011	0.989	0	Inbreed line
SW167	Q2	0.223	0.712	0.064	Inbreed line
SW171	Q2	0.168	0.832	0	Inbreed line
SW176	Q2	0	0.789	0.21	Inbreed line
SW177	Q2	0.161	0.65	0.189	Inbreed line
SW178	Q2	0	1000	0	Inbreed line
SW179	Q2	0.001	0.909	0.091	Inbreed line
SW213	Q3	0.000	0.363	0.637	Inbreed line
SW232	Q3	0.299	0.000	0.701	Inbreed line
SW002	Q3	0	0.211	0.789	(Youyan No.9 ×Zhongyouza No.3)F5
SW007	Q3	0	0.358	0.642	1226-7-6-9
SW011	Q3	0.009	0.36	0.631	268 Youcai-4
SW014	Q3	0.381	0	0.619	533-34-5-8
SW015	Q3	0.385	0	0.615	86178-2-34-1-4
SW017	Q3	0.001	0.159	0.84	914 Youcai-3
SW024	Q3	0.229	0	0.771	C182-2-34-8-5
SW025	Q3	0.382	0	0.618	C384-4-38-1-21
SW029	Q3	0.133	0	0.867	T4-2 Nucleic male sterulity xuan a-7B-2-6-4
SW050	Q3	0.366	0.001	0.633	Huyou 18
SW053	Q3	0.214	0.143	0.643	Ningza 3 -4-33-5-1-2
SW058	Q3	0	0	1000	Shanyou 8- 5-6-13-2
SW061	Q3	0.255	0.124	0.621	Suyou 3
SW068	Q3	0.002	0.245	0.753	Yuyou 2
SW081	Q3	0.069	0	0.931	Zhongyouza 1 -51-35-5-17
SW115	Q3	0.333	0	0.667	Inbreed line
SW120	Q3	0.159	0.132	0.709	Inbreed line
SW148	Q3	0	0.362	0.638	Inbreed line
SW152	Q3	0.001	0.327	0.672	Inbreed line
SW162	Q3	0.001	0.172	0.827	Inbreed line
SW163	Q3	0	0.176	0.823	Inbreed line
SW166	Q3	0.033	0.176	0.791	Inbreed line
SW168	Q3	0	0.363	0.636	Inbreed line
SW180	Q3	0.298	0.055	0.646	Inbreed line
SW189	Q3	0.287	0.001	0.712	Inbreed line
SW127	Q3	0.002	0.000	0.998	winter
SW129	Q3	0.269	0.000	0.731	spring
SW131	Q3	0.022	0.000	0.978	spring
SW133	Q3	0.260	0.000	0.740	spring
SW005	Mixed	0.29	0.141	0.569	[Zhongshuang No.4 ×(B5ﾗ76)]F6
SW006	Mixed	0.283	0.241	0.477	{[(Zhengchun ×Qin2-2)×Hui 3]×Hui 4}F6
SW009	Mixed	0.16	0.402	0.438	1492-1-5-1-3
SW010	Mixed	0.418	0.582	0	1492-1-7-1
SW022	Mixed	0.343	0.368	0.289	C148-4-36-8-10
SW028	Mixed	0.449	0.135	0.416	R7-14 Yue 7-8 Xuan-7-34-6-5-23
SW030	Mixed	0.587	0.216	0.197	Chuanyou 18
SW032	Mixed	0.36	0.404	0.236	Fuyou No.2-15-3
SW037	Mixed	0.209	0.394	0.397	Huashuang 3
SW040	Mixed	0.455	0.545	0	Huashuang 5
SW041	Mixed	0.553	0.447	0	Hui 110-1-40-7-7-2
SW052	Mixed	0.418	0.257	0.326	Ningyou 14
SW060	Mixed	0.103	0.418	0.479	Suyou 5 -1-8-6
SW066	Mixed	0.474	0.2	0.325	Xiangyou 17
SW067	Mixed	0.575	0.086	0.339	Yangyou 6
SW071	Mixed	0.573	0.416	0.011	Zheshuang 72
SW073	Mixed	0.518	0.472	0.009	Huangzifenxuan-5-3
SW075	Mixed	0.513	0.487	0	Zhongshuang 5
SW076	Mixed	0.506	0.494	0	Zhongshuang 6
SW077	Mixed	0.432	0.568	0	Zhongshuang 7
SW082	Mixed	0.494	0.03	0.476	Zhongyouza 2 Restorer -20-3-15-1
SW083	Mixed	0.521	0.479	0	Zhongshuang 10
SW085	Mixed	0	0.408	0.591	Xiwang 106
SW086	Mixed	0.471	0.15	0.379	9636 Xuan
SW087	Mixed	0.419	0.001	0.581	Ganyou 17 xuan
SW088	Mixed	0.516	0.484	0	Huyou 17
SW090	Mixed	0.512	0.064	0.424	97V38×(72-2Xlijnte) F6
SW111	Mixed	0.457	0.298	0.245	Huanshuang 1
SW114	Mixed	0.438	0	0.562	Inbreed line
SW117	Mixed	0.431	0.078	0.491	Inbreed line
SW122	Mixed	0.555	0.219	0.226	Inbreed line
SW124	Mixed	0.518	0.141	0.341	Inbreed line
SW134	Mixed	0.248	0.268	0.484	Inbreed line
SW139	Mixed	0.506	0.494	0	Inbreed line
SW140	Mixed	0.415	0.585	0	Inbreed line
SW141	Mixed	0.457	0.543	0	Inbreed line
SW144	Mixed	0.529	0.416	0.055	Inbreed line
SW146	Mixed	0.547	0	0.453	Inbreed line
SW151	Mixed	0.377	0.1	0.523	Inbreed line
SW154	Mixed	0.57	0.078	0.352	Inbreed line
SW155	Mixed	0.517	0.483	0	Inbreed line
SW161	Mixed	0.486	0.233	0.28	Inbreed line
SW172	Mixed	0.482	0.03	0.488	Inbreed line
SW174	Mixed	0.147	0.486	0.366	Inbreed line
SW181	Mixed	0.312	0.25	0.439	Inbreed line
SW182	Mixed	0.001	0.541	0.458	Inbreed line
SW183	Mixed	0.162	0.475	0.363	Inbreed line
SW184	Mixed	0.419	0.337	0.244	Inbreed line
SW185	Mixed	0.53	0.329	0.141	Inbreed line
SW188	Mixed	0.486	0.276	0.238	Inbreed line
SW190	Mixed	0.57	0.091	0.339	Inbreed line
SW194	Mixed	0.585	0	0.415	Inbreed line
SW200	Mixed	0.411	0.589	0.000	Inbreed line
SW209	Mixed	0.426	0.574	0.000	Inbreed line
SW211	Mixed	0.142	0.292	0.565	Inbreed line
SW212	Mixed	0.490	0.448	0.062	Inbreed line
SW126	Mixed	0.559	0.058	0.383	winter
SW130	Mixed	0.599	0.000	0.401	spring
SW220	Mixed	0.457	0.513	0.030	Inbreed line
SW240	Mixed	0.484	0.187	0.329	Inbreed line

## Sheet: Sheet1
									SW001		SW001
									SW003		SW003
									SW004		SW004
									SW012		SW012
									SW013		SW013
									SW016		SW016
									SW018		SW018
									SW019		SW019
									SW020		SW020
									SW021		SW021
									SW023		SW023
									SW026		SW026
									SW027		SW027
									SW031		SW031
									SW033		SW033
									SW034		SW034
									SW036		SW036
									SW038		SW038
									SW042		SW042
									SW046		SW046
									SW047		SW047
									SW048		SW048
									SW049		SW049
									SW051		SW051
									SW057		SW057
									SW059		SW059
									SW062		SW062
									SW063		SW063
									SW064		SW064
									SW065		SW065
									SW069		SW069
									SW070		SW070
									SW072		SW072
									SW080		SW080
									SW084		SW084
									SW089		SW089
									SW091		SW091
									SW092		SW092
									SW093		SW093
									SW094		SW094
									SW095		SW095
									SW096		SW096
									SW097		SW097
									SW098		SW098
									SW099		SW099
									SW100		SW100
									SW101		SW101
									SW102		SW102
									SW103		SW103
									SW104		SW104
									SW105		SW105
									SW106		SW106
									SW107		SW107
									SW108		SW108
									SW109		SW109
									SW110		SW110
									SW112		SW112
									SW113		SW113
									SW116		SW116
									SW119		SW119
									SW121		SW121
									SW123		SW123
									SW125		SW125
									SW135		SW135
									SW136		SW136
									SW142		SW142
									SW145		SW145
									SW147		SW147
									SW153		SW153
									SW156		SW156
									SW158		SW158
									SW159		SW159
									SW160		SW160
									SW164		SW164
									SW169		SW169
									SW170		SW170
									SW173		SW173
									SW175		SW175
									SW186		SW186
									SW187		SW187
									SW191		SW191
									SW192		SW192
									SW193		SW193
									SW195		SW195
											SW205
											SW239

## Sheet: Sheet2
							SW008			SW008				SW008	Q2	0.344	0.626	0.030
							SW035			SW035				SW035	Q2	0.344	0.656	0.000
							SW039			SW039				SW039	Q2	0.000	0.824	0.176
							SW043			SW043				SW043	Q2	0.000	0.694	0.306
							SW044			SW044				SW044	Q2	0.043	0.957	0.000
							SW045			SW045				SW045	Q2	0.000	0.861	0.139
							SW054			SW054				SW054	Q2	0.000	0.675	0.325
							SW055			SW055				SW055	Q2	0.000	1000	0.000
							SW056			SW056				SW056	Q2	0.000	1000	0.000
							SW074			SW074				SW074	Q2	0.000	1000	0.000
							SW078			SW078				SW078	Q2	0.000	1000	0.000
							SW079			SW079				SW079	Q2	0.000	1000	0.000
							SW137			SW137				SW137	Q2	0.001	0.676	0.323
							SW138			SW138				SW138	Q2	0.014	0.663	0.323
							SW143			SW143				SW143	Q2	0.057	0.943	0.000
							SW149			SW149				SW149	Q2	0.221	0.779	0.000
							SW150			SW150				SW150	Q2	0.321	0.679	0.000
							SW157			SW157				SW157	Q2	0.229	0.771	0.000
							SW165			SW165				SW165	Q2	0.011	0.989	0.000
							SW167			SW167				SW167	Q2	0.223	0.712	0.064
							SW171			SW171				SW171	Q2	0.168	0.832	0.000
							SW176			SW176				SW176	Q2	0.000	0.789	0.210
							SW177			SW177				SW177	Q2	0.161	0.650	0.189
							SW178			SW178				SW178	Q2	0.000	1000	0.000
							SW179			SW179				SW179	Q2	0.001	0.909	0.091
							SW206							SW206	Q2	0.009	0.991	0.000
							SW210							SW210	Q2	0.205	0.691	0.104
							SW214							SW214	Q2	0.000	0.923	0.077
							SW215							SW215	Q2	0.000	0.923	0.077
							SW224							SW224	Q2	0.096	0.904	0.000
							SW226							SW226	Q2	0.114	0.886	0.000
							SW235							SW235	Q2	0.338	0.662	0.000

## Sheet: Sheet3
		SW058				SW058	Q3	0.000	0.000	1000
		SW002				SW002	Q3	0.000	0.211	0.789
		SW007				SW007	Q3	0.000	0.358	0.642
		SW011				SW011	Q3	0.009	0.360	0.631
		SW014				SW014	Q3	0.381	0.000	0.619
		SW015				SW015	Q3	0.385	0.000	0.615
		SW017				SW017	Q3	0.001	0.159	0.840
		SW024				SW024	Q3	0.229	0.000	0.771
		SW025				SW025	Q3	0.382	0.000	0.618
		SW029				SW029	Q3	0.133	0.000	0.867
		SW050				SW050	Q3	0.366	0.001	0.633
		SW053				SW053	Q3	0.214	0.143	0.643
		SW061				SW061	Q3	0.255	0.124	0.621
		SW068				SW068	Q3	0.002	0.245	0.753
		SW081				SW081	Q3	0.069	0.000	0.931
		SW115				SW115	Q3	0.333	0.000	0.667
		SW120				SW120	Q3	0.159	0.132	0.709
		SW148				SW148	Q3	0.000	0.362	0.638
		SW152				SW152	Q3	0.001	0.327	0.672
		SW162				SW162	Q3	0.001	0.172	0.827
		SW163				SW163	Q3	0.000	0.176	0.823
		SW166				SW166	Q3	0.033	0.176	0.791
		SW168				SW168	Q3	0.000	0.363	0.636
		SW180				SW180	Q3	0.298	0.055	0.646
		SW189				SW189	Q3	0.287	0.001	0.712
						SW213	Q3	0.000	0.363	0.637
						SW232	Q3	0.299	0.000	0.701

## Sheet: Sheet4
SW005					SW005	Mixed	0.290	0.141	0.569
SW006					SW006	Mixed	0.283	0.241	0.477
SW009					SW009	Mixed	0.160	0.402	0.438
SW010					SW010	Mixed	0.418	0.582	0.000
SW022					SW022	Mixed	0.343	0.368	0.289
SW028					SW028	Mixed	0.449	0.135	0.416
SW030					SW030	Mixed	0.587	0.216	0.197
SW032					SW032	Mixed	0.360	0.404	0.236
SW037					SW037	Mixed	0.209	0.394	0.397
SW040					SW040	Mixed	0.455	0.545	0.000
SW041					SW041	Mixed	0.553	0.447	0.000
SW052					SW052	Mixed	0.418	0.257	0.326
SW060					SW060	Mixed	0.103	0.418	0.479
SW066					SW066	Mixed	0.474	0.200	0.325
SW067					SW067	Mixed	0.575	0.086	0.339
SW071					SW071	Mixed	0.573	0.416	0.011
SW073					SW073	Mixed	0.518	0.472	0.009
SW075					SW075	Mixed	0.513	0.487	0.000
SW076					SW076	Mixed	0.506	0.494	0.000
SW077					SW077	Mixed	0.432	0.568	0.000
SW082					SW082	Mixed	0.494	0.030	0.476
SW083					SW083	Mixed	0.521	0.479	0.000
SW085					SW085	Mixed	0.000	0.408	0.591
SW086					SW086	Mixed	0.471	0.150	0.379
SW087					SW087	Mixed	0.419	0.001	0.581
SW088					SW088	Mixed	0.516	0.484	0.000
SW090					SW090	Mixed	0.512	0.064	0.424
SW111					SW111	Mixed	0.457	0.298	0.245
SW114					SW114	Mixed	0.438	0.000	0.562
SW117					SW117	Mixed	0.431	0.078	0.491
SW122					SW122	Mixed	0.555	0.219	0.226
SW124					SW124	Mixed	0.518	0.141	0.341
SW134					SW134	Mixed	0.248	0.268	0.484
SW139					SW139	Mixed	0.506	0.494	0.000
SW140					SW140	Mixed	0.415	0.585	0.000
SW141					SW141	Mixed	0.457	0.543	0.000
SW144					SW144	Mixed	0.529	0.416	0.055
SW146					SW146	Mixed	0.547	0.000	0.453
SW151					SW151	Mixed	0.377	0.100	0.523
SW154					SW154	Mixed	0.570	0.078	0.352
SW155					SW155	Mixed	0.517	0.483	0.000
SW161					SW161	Mixed	0.486	0.233	0.280
SW172					SW172	Mixed	0.482	0.030	0.488
SW174					SW174	Mixed	0.147	0.486	0.366
SW181					SW181	Mixed	0.312	0.250	0.439
SW182					SW182	Mixed	0.001	0.541	0.458
SW183					SW183	Mixed	0.162	0.475	0.363
SW184					SW184	Mixed	0.419	0.337	0.244
SW185					SW185	Mixed	0.530	0.329	0.141
SW188					SW188	Mixed	0.486	0.276	0.238
SW190					SW190	Mixed	0.570	0.091	0.339
SW194					SW194	Mixed	0.585	0.000	0.415
					SW200	Mixed	0.411	0.589	0.000
					SW209	Mixed	0.426	0.574	0.000
					SW211	Mixed	0.142	0.292	0.565
					SW212	Mixed	0.490	0.448	0.062
					SW220	Mixed	0.457	0.513	0.030
					SW240	Mixed	0.484	0.187	0.329
