# Supplementary material for: Sub-genomic selection patterns as a signature of breeding in the allopolyploid Brassica napus genome
Source: BMC Genomics. 2014 Dec 23;15(1):1170. doi: 10.1186/1471-2164-15-1170 (PMC4367848; doi:10.1186/1471-2164-15-1170)
Supplement: Supplementary file 3 — Additional file 3: Integrated map showing genomic positions of SSR and SNP marker sequences from QTL for seed glucosinolate (GLS) and erucic acid content, identified by BLAST searches onto A- and C-subgenome chromosomes from the Brassica napus Darmor-Bzh reference genome. (XLSX 54 KB) [file 12864_2014_6914_MOESM3_ESM.xlsx]

## Sheet: Additional_file_3
Table S2 Integrated map showing genomic positions of SSR and SNP marker sequences from QTL for seed glucosinolate (GLS) and erucic acid content, identified by BLAST searches onto A- and C-subgenome chromosomes from the Brassica napus Darmor-Bzh reference genome.
Integrated map						GLS and erucic acid QTLregion SSR and SNP markers sequence hit in A genome						qFT1-1 and GLS QTLregion SSR and SNP markers sequence hit in C genome
SNP and SSR marker name	GLS QTL region	Erucic acid QTL region	LG	SNP and SSR marker position	SNP and SSR marker sequence	Chr.	Starting position	Ending position	E-value	% identity	GLS and Erucic acid QTL position	Chr.	Starting position	Ending position	E-value	% identity	GLS and Erucic acid QTL position
BS008383			A02	69.3	CGAAGGGTTCCGTGTAAGAGAAGGGGAGGCATAAGATTCACAATCAACGG[C/T]CACTCTTACTTTAACCTTGTCTTGGTTACCAATGTTGGTGGCGCCGGGGA	A02	19680500	19680403	2e-43	97.98	19,680,403-23,996,416	C02	-	-	-		41,859,157-44,499,708
BS007026			A02	82.7	CTCAGCCACAGGACATACAGATACAGAGCGATGACTTGGAAGAACTAGAG[C/T]TACTACAACAGAACGCTAACGCTCAGCTCTAGAATGCAAGATCCTCTGCA	A02	22084843	22084935	7e-43	98.94		C02	41859157	41859249	1e-30	93.62
BS008118			A02	84.3	GTGTTGAGGCTTCAAGCTGGTCACAAGTACTGTCTGTTGGGTCGTCTTTC[A/T]TCTGAAGTTGGGTGGAACCACTATGACACCATCAAGGAGTTGGAGGCAAA	A02	22001193	22001106	7e-40	98.88		C02	41713044	41712961	5e-30	95.29
BS013209			A02	86.3	AAATATTATACTAATGGATATACACTATACTTAAGCAAAAACCGAAAGATTTACAGTGTTTATGGAGCCAAAATTCCAGTAAGGTAAACTCTAAAAGTCT[G/T]TTTGTTTGTCTTCTCTTTGCAGGTTGGTTATACTTCAGGTGCTGAGGTTGGAATGATAAAAGATATGGGTCTCTCTATCGCAGAAGTATGTCTCTCTTTA	A02	22502328	22502528	6e-107	99.5		C02	42596913	42597001	1e-22	89.89
BS006485			A02	87.7	TTCACACAAGGTCTAACTACAAGCATAGTGCAATGTGCATAAAGTAAGCA[A/G]GGGGGAAGGTTTTCCTCACTTGGCATTTTCAGAGATTGCTTCAGAAACAT	A02	22821802	22821702	1e-47	99.02		C02	-	-	-	-
BS013747			A02	87.7	ACCAGAAGAGGGAAGGATGGTCTGATAGTGATAGAGGCATCTCTTGTACTTTTGGAGCTGATAAAGTCGATGAGTTTTTGGATAAGAATGATCTTGACCT[T/C]ATTTGCCGTGGCCATCAGGTAAAAAGCTAAGATGAGTTTTTGTTGTTGTAATGGTTGAGACTTTTTAGTGGAAACGTGTGTGATGGGTTTTGTGTGTTGC	A02	22605514	22605314	6e-107	99.5		C02	42777521	42777325	3e-79	94.55
BS013748			A02	87.7	TYGTTWGACGACCCTTCATYCTCAATTYCATCTTTCCCACRCTTTCTCGGGAAAATTCAAAGCGAGAAAATCTTTAATTCGATCGGTGTCTAAGCACGAC[C/T]CATTATTCATCTCCTGCTTGTGAACGAAACCCTTGTAYCAAGTTTCGATTTTGGTGAGGAAAACTTGAGATCTGAGAGAAGACGATGATGACGAGTATGG	A02	22606753	22606555	5e-102	97		C02	42778737	42778546	2e-49	88.14
BS007957			A02	90.1	GTAAAGAGTTCAAGGCAGTGGTSGAGGAAAGAGATACATCAGGAGGCAAA[A/G]TGAAAGGCCAAGGAACTGGGACCGAGCTCGCTGTTACTCTCATCGCTGTT	A02	-	-	-	-		C02	-	-	-
BS013660			A02	95.1	CTTAYCTAGCTTTCTACTACAACCAGAAGTTTCTGCTCTACAAGTTCGAGAACCTTCTAGATCTCGAGGAACCCACTTTCCAAAACAATGTCGTGGAGAA[A/G]CTCAAGGATAGTTTGGGTTCGGTTCTTGAAGACTTCTATCAGCTTGCCGGTAAGCTGGCCAAGGACGAGGACGGGGTCTTCCGAGTTGAGTACGACGCTG	A02	-	-	-	-		C02	44381585	44381785	4e-101	98.02
BS012996			A02	95.1	CGCCGYTGAAGGTTTACCATGTGAACCGAGTMCCGGAGGTTGATTTGGAAGGGATGGAAGGTAAGCTGAAAGACTACGTGGCCGTGTGGAAAGGGAAACG[A/G]ATATCAGCTAATCTTCCTTACAAGGTTGAGTTCTTTAAAGAGGTTGAAGGTCGTGGTCCTGTTAAGTTTGTTGCTCATCTCAAGGACGACGAGTTCGAGT	A02	23593280	23593480	4e-98	97.03		C02	44435086	44435286	2e-95	96.53
BS011386			A02	95.1	GTTACCTTTTCAATCCTCCTTTCTCATCTATTCCGATAGAGAAGCTAGTGAAGAGCGAGAAGCTTAAACATGGAGTTAGATTYGCYGGAAGTCTWGTCAA[A/G]GCCGGAGTAGCCATTGCTGTCAAGGGTCGCCACCATCACAATAAGGTATCTCTCCATTTTACAATTATAAATGTAATTTAAATATTTTGACGTGAGTTAA	A02	-	-	-	-		C02	44270888	44270695	2e-76	93.43
BS012385			A02	102.2	TGCCTCGAGCAGCAGGAAGGTGGCGGCTTCCGGCRACAGAATGTGAAACGGAGGAGTTCTCAGTRGTAGGAACACACCTCGGAGAATATAGACTGTACAT[A/G]TCAAGGATCTTGTATACATCAAAATACTCATCTAAAGCTCCATCACATTCCTTGGACACATGCGCTAGTCTGAAGTCGCAGTGTTCATTCACTCTCTGGT	A02	23996368	23996416	7e-011	65.9		C02	44499508	44499708	3e-100	97.52
BS013661			A02	102.2	TTTGGGTGTGAGATTATARTGTGGTGCATGAAGTAAGAACTAAAGACTGYTTTATAGAGACGTACAGTGTGTAGTTGGGTTAGGCATTTAAGGTTTCGTG[A/G]AAGTAGTTGCGATTCATTTAATGACTCAATTAAACTCTATCTCTCTCTTTAAATTTATTTGCACGAATTGAAGTTAAGTTAGGGACCTTAGGGTTTTTGG	A02	-	-	-	-		C02	44381393	44381208	2e-77	95.19
BS012218			A02	103.3	ACGAAACTTGAGTTTAATTAACCAAACGTAGATTTCATTTATATGTTTAATTCTATAGTGAAACACATACATGAAATTTTCAGAATGATCATTACATATT[A/T]TGAATAAAGAGACACTTATGGCCAGATATCTGAGACGCAGCTAACAGCTTCGCTGGATACATTACCAAGTCCAGGGCTTGAGTTCTGTCCAGAGATGGTG	A02	23261199	23261399	6e-107	99.5		C02	44040821	44041022	4e-75	93.63
BS013614			A02	103.4	ACTTTAAGCTGCCTTGTTTAGTTCTAATTTGTTCAAATGTCTCTTAAATGACATCTTTGATTGTGTTACATGTAAGAATGAAAAAAAGTAACACTGTTTC[T/C]CTTTCTTGTATCCGTCAAGATGAATGTGGAAGTCATTTTCTCTACGTTTATCATTTCCACTAATATATTTCGCAAAACGAATGGCTCCAGCACAAGCCTT	A02	23296085	23295885	2e-94	99.5		C02	44068775	44068672	3e-39	95.24
BS013236			A02	104.4	ATGGGGACTATACTCAGCACAAGTGTACCCTCGAGATCATGATCTACCGGGGCACTTACTTAGTTATCCGATTAGCATTGGTACCAACGGGGAGGTAACA[A/G]AYCTTGCTGGGGCTGAGTTGTTTCCTGATACAAACGCAAAGGTTTTAGGTGAAAAATCTAAYTATCTCCCTCCCATCCTCACTACTTAAGTGATGTAASA	A02	23062278	23062476	4e-102	98		C02	43678675	43678873	8e-102	98
BS013004			A02	109.2	ACAACTCGCGTATAACACTGACAAGTCAAAATAAATACCAATGTTCAAAAAATCGCTAGGCAGTAATTAGACGTTTTATAGGAGATTCGGGTGTCTAAGC[A/G]GATTTTTCAAACGCCTAGACCGATTTTTAAAACACTGAGTAAAACATCTATCATGGTTTCTAATCTAATGAAGTTAATGAGAGTGAGATCTAACCATATA	A02	22716334	22716534	6e-107	99.5		C02	43298238	43298286	1e-10	91.84
BS011727			C02	108.8	CTAAGTACGGAGAWGTTCAGACAATCCAGATCGTGAATGTGGCGGAGCTTGGCGCAATGGTACAACACATGTTATTGATGCATTAATATGCCAAACTCTT[C/T]CGATCTCCACTACTGCACTGTAACAAAAAGAAAATCCAAGGAAACAATAATGGCTCAGATATATTTGTGGTTTAAAGCAACAAAATAAAATTRTGGTCAT	A02	17331200	17331315	2e-22	87.39	17,331,200-23,568,091	C02	44137582	44137382	5e-105	98.51	36,949,739-45,249123
BS011728			C02	108.8	AACTCTTYCGATCTCCACTACTGCACTGTAACAAAAAGAAAATCCAAGGAAACAATAATGGCTCAGATATATTTGTGGTTTAAAGCAACAAAATAAAATT[A/G]TGGTCATGGTATTTTGAAATTCCACGTTATTATAGTTCTACTAAAATTATACTATTATTATTGTTATAATTTTGTTTTAAAAGAACTTAAANNNNNNNNN	A02	17331442	17331483	1e-11	95.24		C02	36275544	36275353	2e-88	96.37
CB10119			C02	109.6	CAGCCAAGAACTCTCCATAGT（Forward Primer） GGAATCAGAGATCCAAGACTC （Reverse Primer）	A02	23568091-23568071	23567929-23567946	4e-05	100		C02	44421762-44421742	44417685-44417702	7e-05	100
BS007239			C02	114.2	CCCATTTCATTATATGCAGTCTTGAACCAGACTCGTTTTATTTTAATTAA[A/G]GTTTTAGTTAAATTGAAATATCACCAAATCGTGAGGGTGAGGGTTGGATT	A02	-	-	-	-		C02	44850228	44850128	2e-47	99.02
Ol09A03			C02	125.5	CTGGTTTTCTCCTTCATCAG （Forward Primer） CTGTGTAGCTTTTAGTCTTT（Reverse Primer）	A02	-	-	-	-		C02	45249104-45249123	45248979-45248997	0.0002	100
BS009087			A09	7.4	GAAAGTGTTTTGATGTTATGGAGGAGGAAGAGAGAGTTGGATCAAGCAAGAGAGATTTAAGACCACTGAAGCAGATAAGGCACGCGCCAGCCTCTGATTC[A/C]ACATAGCCACAGAATTTTTTGGATTTCTTGATGACGTAATCATAAAATGGGCTTTAAACGGGCTAAAACAAAACTAAATTGGTTGGTTTGTTAGCTGTTA	A09	775293	775093	2e-104	377	775,293-3,831,394	C09	290995	290810	7e-77	285	290,810-5,109,219
BS007329			A09	12.6	TTGAAAGTTATACAGAACAGCCGGACGTTTCTGTCTATCATAGCTGGAGT[C/G]CTTGCAGGGATAATTGGATTCACAGGGTTGACTGGTTTTGTGTTTTACTT	A09	1748083	1748000	2e-37	153		C09	-	-	-	-
BS008046			A09	16.3	TGGAGACTCGGAGGGTTGGAGTCCCGACGGTGAACGAGAACTGCTACGAS[C/T]TAGATTTCACCGGAGGATCCAAAGGCGTTATTACGTACGGACACAACTGC	A09	2326335	2326235	7e-48	188		C09	2387147	2387050	3e-33	140
BS013212			A09	16.3	GAAAGTGGAAGAGAGAGAGTCTTGAAACTAACCCAAGTACATGACAACCACCTTCTGAGACTCTCCGAGATATCAAACCCATTAGTCCAACACTTCCTCC[A/G]CCATAAACCAAATCTATCTTTCTCTTCACCTAACACAAACGAAACAACTTCAATCACCAAACATTCAGACCAAACTATAAACGACTTCAAAAGCAAACAC	A09	2148190	2148390	8e-107	385		C09	2151160	2151360	3e-104	377
BS013152			A09	16	GCAATGTTTGAGTAATTGTCACGTAACAATGGGTTAGCATAAACTAACAGCAAAACTAGCCTTGCAAAATTAAACTGAAAATTTCAGTTCGGTTTAATTC[A/G]GAAAGCTTTTGAAAATACTTTTTTGTTAGTTCGAATTTTAAGAAAATATATATATATCCAAAAATTAACCAAAATAATATAACCGAATTAACTAAATTAT	A09	2104337	2104191	8e-70	262		C09	2086521	2086380	8e-46	182
BS012827			A09	16.5	TCTTCTCTAGAATCTTATCTAACTTGCTATATATGTTTATGAAATGGTGTTCTTCCATCTTTTGTTTCTGTAGGAAAAGGCTTTTCAATATGATGAATGA[C/T]CTYCCATCRATWTTTGAGGTTGTGGCTGGCACTGCTAAGAAACCATCCAAGGAGAAATCTTCTGTTTCCAACAATAGTAGCAACAGATCCAAATCAAACT	A09	2135208	2135408	2e-104	376		C09	2135787	2135929	1e-59	228
BS006999			A09	16.3	ACTCATGACAACACACATAAGGGCTTTGTTAAGAGGGATGGTTCTAACGG[G/T]TTTTAAAACCTTTTGTAATGACTTCTGCATAGGTTCGTTATGAGAGCAGG	A09	2385937	2386037	2e-47	186		C09	2498143	2498243	2e-47	186
BS008921			A09	16.7	GAGTAAGCACGATCTGACCATCATTTCCATCTCGGCTAACCAAAATGTTACCACCGTGACGATCTGCATTAGCAAGCCTAATGTCTAGAACCGAGATCTT[A/G]TGAACCTGATCAACAGGGAAGRCTCCGTATCCCATATCTTCACAAGTTCCAACATTACTCACAAACATCTGCAACGAGCCAATCTTTGCGTTCTCTTGGG	A09	2448172	2447973	2e-105	380		C09	2574974	2574776	4e-95	346
BS006893			A09	17.4	GGAAGGGCCGAACAAAACGAATACAACAGTCTCGAGGCCAGATCCTGTAA[A/G]CAACAACCCTGTGGCGACAGAGACAGGTGGGTTGAGTGGGAAACCGCTCT	A09	2630509	2630592	2e-37	153		C09	2851286	2851369	2e-32	137
BS008888			A09	21.8	AAGATTGCACTAGTCTCCCAATAGGCAAAAACGGACGAGATGATGAGGAAATGATCCTATGGTTTTTGAAAGACMGGAGATTCTCTGTTGATGAAGCCAT[C/T]GGAAAGCTGACTAAAGCTATCGTATCCTCTTCCTTTGTGTTATTCTTTCTTCAATCATTCAATAATCTTGAAGCCATTGCTTGTGTTTTGCTGGTAATGT	A09	3134705	3134505	5e-106	382		C09	3601592	3601427	3e-47	187
BS008886			A09	21.8	TGAAATGAAGCTAACAGAGAGCAAGAAAGAGACTAAAGAGAAGTAGTTGCTGAGTTTTTCCAAAGTTTCAATCTTTACTGAATAGTTCTAACTCAAGAAC[C/T]CAAATCTCAGACAAAACAAGCAAAAGTTTTGTTCTTTATTCTTCTTCAGACAGAGCTTCTAATGCCAAGAACAGAGACAAGACCACAAAAGCATAAAGGC	A09	3134840	3135040	8e-107	385		C09	3601733	3601891	4e-63	240
BS006143			A09	21.8	ATCTGCTGATTTCGGTTATGAGACAACAACGGCACGTTCCATCGGTATCC[A/G]AAACGAAACAAGTACAACGGAACCAGCAGCTATCCAGAAGCAGCGATCAT	A09	3081922	3082022	2e-47	186		C09	-	-	-	-
BS005756			A09	21.8	CACAATCACCTACTCAAGCGGCTGACGAGGCTTTGGGAGGAGAAGAAGAG[G/T]CTCCACAGACGACAAAGGCGGAAACTGAGACAGAGATCAAGAAAACAGAA	A09	3132778	3132878	1e-42	170		C09	3599564	3599664	1e-30	131
BS007125			A09	23.4	ACATTAGCTTGGTTTGCGGTCTTGGTGGGGATGGCAGGACAGCTSACGAA[C/T]CTCGGTGTTGTTACATGGATGTCTGATTGTGTAGCCAAAGTTTTACAGTC	A09	3309073	3308973	1e-46	184		C09	3778299	3778202	1e-44	178
BS007165			A09	25.5	CCTCCGCCGCGACGGCGTCCGAATCCTACGCARGCGACGAACACGCGATC[G/T]TGATGAAAGGAGTTCGAATCTCAGGCAGGCCTCTCTACCTCGATATGCAG	A09	3551228	3551328	7e-42	168		C09	-	-	-	-
BS012040			A09	25.5	GATTGACGGCCGTCGTTGGCGATACATGTCCTGCACCGTGCTCGAACGGCGTTGAAGGTATCCCCGTCGCGATGTCAATGATCGGGTTTCCGTCTTTGTA[G/T]GTAYTRTAAGCRGTGGTCATGAGAGCCGATCGAATMGCCGCGGGGCTCCATTCGGGATRYACAGACTTGAGAAGARCMGCTAAACCGCTSACGTGAGGGC	A09	3669693	3669493	2e-89	327		C09	591482	591289	1e-40	165
BS008859			A09	33.8	CSGTCAGTCCATGGCGAGAGGCCTCTTGGAAGGCSGCGGAGATCTTAGGCCTTTGGRTTGGATCGGAGGCGACGTACATGAGCCAATAGGCATTGAAGCC[A/G]TTAGCGTAATAAGGATAGCCATTGAGGCTAAACTGAACACCTTTTGTTCTCACGAACCCATCCCTCGAAGACGCATCAGCTCCTAGCTTCAAGTAGCTTT	A09	3831394	3831196	6e-102	368		C09	5109219	5109021	9e-90	328
BS007078			A08	16.6	AGGACGCCATCAAGGCAGCTGTGAAAGACTACAAGGAGAAGCGTGTGAAG[A/G]CAAACGGTGTTGGAGAAAGCTCACAGGCTTGATTTCCTTTTGATCATGTT	A08	9513748	9513648	9e-48	186	9,513,648-12,196,483	C03	54259220	54259136	9e-26	115	54,259,136-57,495,518
BS007079			A08	16.6	ATTTCCTTTTGATCATGTTTATACCATAATGTGTATATGATGGTGAAAAC[A/G]GGGGAGGTGTAGAAGAGGATTACGTACAACTTATCTGGGGTATGTTCTCT	A08	9513666	9513566	9e-48	186		C03	54259137	54259059	6e-27	119
BS008103			A08	26.3	AAGGAAAATGTGGAATCTAACAATGCCAAAGATGATGAAAAGGAAGAGAG[C/T]ATTACCGAAGMAGATCAGAAGAAAGCTGGGAAAGAATCAGAGGAGGACGT	A08	12196400	12196483	1e-36	150		C03
BS010948			A08	20	ACAAGGGTGCTGCWGCTGAACGGTTGTCYACTGATCATAACGTTGCTGTTGAAGAAGTGAGGAAGGAGGTTAAGGAACTTAACCCGGATGATTCRCAGAT[C/T]GTCATGTACATTCGTGGAGTTTGGAGGATTAAAGGCATTATTCAGGTATGATGATGTTTTTTATGGTTTATGTGTTCTATGACTTCTCCATGTTAGTTAG	A08	10557938	10557738	8e-100	360		C03	56036766	56036584	3e-84	310
BS009091			A08	22.4	GGAATTTTGCTCTTTGGAATGCTTAACTAGGATTGTAATTTRATTGGTTGTTACAGAACTTTAGGCACAGACTTTGATGCTGGAACAATGGAATGACCAA[A/G]CATTTGTTTTTCGTTTTTTTTCCTTGTCACAGTGTAATCTTTTGCGAAGCTGTAGCTATATATGGCGTCATTGTTGCAATCATTCTGCAAACGAAGTTGG	A08	10884445	10884544	5e-50	195		C03	56858036	56858113	2e-30	131
BS009092			A08	22.4	CCATCTCGATCGGCGTCTCTGTCCTCGGCGCCGCCTGGTAAAATCCAAATCTTCTTCTTATTCTTCTCCTAATCCACGTCGTTACAATCATTCTCCTTTC[G/T]GAATCTGCGATTCACCAATCTATYTGCTTCTCTGATTCAAAGGGGGATTTACATCACCGGGAGTAGTTTGATCGGTGCGGCCATTGAAGCTCCTCGTATC	A08	10883617	10883817	3e-106	382		C03	56857145	56857345	2e-79	294
BS009093			A08	22.4	TCGGCGCCGCCTGGTAAAATCCAAATCTTCTTCTTATTCTTCTCCTAATCCACGTCGTTACAATCATTCTCCTTTCKGAATCTGCGATTCACCAATCTAT[C/T]TGCTTCTCTGATTCAAAGGGGGATTTACATCACCGGGAGTAGTTTGATCGGTGCGGCCATTGAAGCTCCTCGTATCACTTCCAAGAATCTCATCAGGTTC	A08	10883641	10883841	3e-106	382		C03	56857169	56857367	3e-78	290
BS009159			A08	24.4	TGTTAAGGCTTTTGGGGAAAAGGGCAGCTTCTGCAGAGCTTACTCAATGGCGGATCCGACCCGGAACSGATYCAAAGCCCGATCCTTTACGAATTCTCCS[G/T]GGCCTACAAAAGGGTTTCTGCGTCGGCGTTCTCCCGGACGGCGTCGACAGAAATTCGGAAGCTTTCTCCAGCAACTCGGTCGCCATGGAAGGGATCTTAT	A08	10515764	10515564	1e-104	376		C03
BS009160			A08	24.4	TTTCTCCAGCAACTCGGTCGCCATGGAAGGGATCTTATCGGACCTTCGCTCCCACATCAAAAAGGTAATCACTTTGATGTCTAATTGTTTTGCAGAGACG[A/G]TGACTTTCTTACAAGTGTAAGTGTGTTGTTAGGTGTTGGTTGGAGGTGGAGAGGAGGCWGTGAAGAGGAACACAAGTAGAAACAAGCTTTTGCCTAGAGA	A08	10515601	10515401	3e-106	382		C03
BS009447			A08	24.9	TTTTGTTTCAGCTTTCTAGGCAGCCTTTGTTTTTCCGAGAAACAAACCCGCAGCCTAGGAAACATACTTTGTGGCAGGCAACTTCAGATTTTACYGATGG[A/T]CAAGCCAGTATGTACAGGTACATACATTTTGTGACTGGATAATGTTTTATGTCCTAGCTTCAGCYWATGATARTCTCAYTKTGATTTGTTAGGAAGCATT	A08	11333153	11332953	4e-102	368		C03	57495314	57495518	9e-86	315
BS009949			A08	22	AGGTACCTTAGATCCAGATACTGTTGACGTGGAGCAGCTAGCTTGACGACTAATATACTCCAATCCATCGGCGGCTACGGCGGAGGGAGGAGATGCAGAG[C/G]CTCCGCCGCCAGTTCCAGATCCGTCGCTCCATGAGAGAGGAGTCTTCGGACTGCCTCTTGCGGAATCTACATCCTTCTTCAACGTAACCAGAACGCCGCC	A08	10958406	10958606	4e-107	385		C03
BS008909			A08	22.4	TTGTTCAGTGTTGTTGTTATAGCTGTTCTATAGTCTGAAAAATGATATCTTTTAATGGAAGTGTTGAAAGTTCCTGTTCTTAATGCTACTGTATCATGTG[C/T]TCAACAAGAATGTATTCTGTTATAATAATWWCCTAAGATCTMAGATCTCCAGTGCGTTATTGTATGATTATAGGGATTTGTTGACTTRAGCATTGTATGT	A08	11124385	11124236	6e-73	271		C03	57283114	57282965	2e-52	205
BS007442			A08	-	GACTCCAGTGTTATTATGGGTCAGACAGGACAATAYAACACAGATGTGCA[A/G]AAGTATGGGAACATAGAGTACATGAGATGCACTCCAGAGAATGGCTTCTT	A08	10436920	10437020	6e-47	184		C03	56248052	56248152	2e-46	184
BS009948			A08	22	GTTTTTAAAAATTATTACAAAAAAAACATCGAAAAAGAAAGTAAGAAATATGGAAAATAAAGTTAAAACAGGCTTTGACTTTTGGAAATGGAAGCTTTCG[C/T]ATAAAACCTAAAAGAAACAGAAAAAAGAAAGCTCCGCCGTAATCCCCGGCAAAACACGTCGAGTGACGAAATTTTCCGGTGTAAAACACGGCCTGGTGAA	A08	10958136	10958210	4e-36	149		C03
BS013600			A08	22.4	GTTTGTCCACACCAACTTCTAAAGACTTTGTAAGGGACTTGTTCATCGCTCAAAAACTTTACAGTTCCAAATAAATGGTGCTAACCAAGAGGCTTTCCTA[A/C]TTAAATCTTTAGATCGTTGATCGTTCAAACWAATTATTTCTCATGTGTCTAGTTAGTTTCATGGGTCTGAATTGGGTTTGGGTCGGATGTGAAGACCATT	A08	-	-	-	-		C03
BS009770			A08	22	TCATCACTTCTCAGTGTTGTTTTGCCCCTAAGAGTTATAACACGAGCTCAACGTTCATGCTCCTCCTGAGTTTAAAAACAAGGCAAAAAGAAGAAACATA[C/G]TTATTATTGTCAAAGTTTGAAACTTTTCAGCATTGACATAACTTTACATCTAAAACAAAGATCCATAGATCAAAATYGAGAGAGTAACAACACTATCCAC	A08	11040365	11040165	3e-106	382		C03	57098476	57098358	2e-46	185
BS013390			A08	22.4	TTGAGCGTCCTGGCACAAAGATTGCTTTCGTGACTGCGAACCAAAGCTGGGWGAGAAAGCCAACTGTTTCTTCTTTGCRGATGGAGCTGCATTACCTCTC[A/G]AACTAGGATCTTCTTCGTGAGCATTGACTTTGGGTTTGCTGGGGAAAAAACCACAGTTAGTACGACCAGAGGGCCATTGTTGCTGTGCTACTGGCGTGGA	A08	11154352	11154552	2e-105	379		C03	57302900	57303100	2e-90	331
BS009666			C03	146.7	CAACAGGTTTTAAAAAATCATTGGTCAACGTGTTTCCTGATGCAACCTGCCATCCTAAGATGGCAATGGTAATTGATGATCGACTGAAAGTTTGGGAAGA[C/G]AAGGATCAGCCAAGGGTGTACGTGGTTCCTGCATTTGTTCCCTACTATTCTCCTCAAGCTGAAGTAAGTATAGTTTGGTTACTTTGGTAGAGTAATCGGA	A08	9160243	9160049	2e-96	349	9,160,243-11,079,050	C03	53504326	53504126	1e-106	385	53,098,358-57,154,658
BS013374			C03	146.7	CWGTTTACCGCCTCGTGACCTCCGGCGTTCCGGCTACCGTGGAGCATCGTGCTKCTGCGGTGGCSTCTACTTCGAGCTCTGCTTCCGTTGTTGCTGAGTG[C/T]GTGCAGAATTTTATAACTTCGATGGATTCGTTGAAGCTCAACATGGTGGCTGTTGACCAGGTGTATCCGTTGCTGTCTGATCTCTCTGCTTCGCTTTGTA	A08	9196244	9196435	9e-91	330		C03	53561717	53561915	4e-104	376
BS011220			C03	151.2	GATTTAAACATGTACCAGAATTTTTGGCGCCTCTTAGAATCAAACAGTTGGGAAAATTATTGACTGCCGCTTCTAGATACAAATTCATACTAGCTCGCTC[A/C]AGTGAAAATGAAAGATTGATTAACCTATATTCMTTGAATATTACATTAGGTTTTGTCTTATTCCCAATATAAGAGTTGTAACCAAAACTCTATACGAAGA	A08	10326001	10325810	2e-98	356		C03
BS007736			C03	157.2	TTCAGGCGTTAATGATTTGGTGTTTGCTTCGGCATGACTTTGACTTGTAT[C/T]TTTTTTTCTTGAGTATTAGAGGGGTTGTTGGTGTGTAAATCTTTTACTAA	A08	11064427	11064476	2e-21	99.6		C03	57134788	57134888	6e-33	139
BS009796			C03	157.2	TTGGGAATCTATTTGAAGCGAGCAACTCCAAGGATCTAGAGAAAGTGGAGAGTCCGTTGAACAAGAGAAGGAGATTGCTTATTGCTAACAAGCTAAGGAS[A/G]TCACCACTGTCTTCTTTTAGCATCTACTCCAAGACTAATAATAACCTTAATTCCATGCCTTTACTTGCATTGCAAGAGTCTAATGAGGAGGATCACAAAT	A08	11078850	11079050	4e-87	318		C03	57154458	57154658	9e-106	382
Green and yellow represent GLS and Erucic acid QTL, respectively. These QTL region from the high-density integrated map ( Delourme et al. 2013 ).
"-" represent missing data.
