# Supplementary material for: Sub-genomic selection patterns as a signature of breeding in the allopolyploid Brassica napus genome
Source: BMC Genomics. 2014 Dec 23;15(1):1170. doi: 10.1186/1471-2164-15-1170 (PMC4367848; doi:10.1186/1471-2164-15-1170)
Supplement: Supplementary file 4 — Additional file 4: Details of synteny alignments for QTL positions for seed glucosinolate (chromosomes A02 and A09) and erucic acid (A08) into homoeologous regions of chromosomes C02, C09 and C03, respectively. (XLSX 32 KB) [file 12864_2014_6914_MOESM4_ESM.xlsx]

## Sheet: Additional_file_4
Table S3 Details of synteny alignments for QTL positions for seed glucosinolate (chromosomes A02 and A09) and erucic acid (A08) into homoeologous regions of chromosomes C02, C09 and C03, respectively.
GLS and erucic acid QTL regions			Sequence alignment to C02, C09 and C03 homoeologous region
A-subgenome homoeologue	Seq_start position (bp)	Seq_end position (bp)	C-subgenome homoeologue	Seq_start position (bp)	Seq_end position (bp)
A02	19715788	23166916	C02	37490998	44879337
A09	777017	3828580	C09	290804	5121974
A08	9513648	11743490	C03	53509468	58400326
