# Supplementary material for: Sub-genomic selection patterns as a signature of breeding in the allopolyploid Brassica napus genome
Source: BMC Genomics. 2014 Dec 23;15(1):1170. doi: 10.1186/1471-2164-15-1170 (PMC4367848; doi:10.1186/1471-2164-15-1170)
Supplement: Supplementary file 5 — Additional file 5: Detailed information on putative functional candidate genes and LD (haplotype block) analysis within the investigated QTL intervals for seed glucosinolate (GLS) and erucic acid content. (XLSX 19 KB) [file 12864_2014_6914_MOESM5_ESM.xlsx]

## Sheet: Additional_file_5
Table S4 Detailed information on putative functional candidate genes and LD (haplotype block) analysis within the investigated QTL intervals for seed glucosinolate (GLS) and erucic acid content.
Homologous GLS QTL region (A02-C02 and A09-C09)	Homologous erucic acid QTL region (A08-C03)	ID (B.napus)	Chr.	Seq.start	Seq.end	Seq.Description	Genes coverage size in QTL region (Mb) (form first to last gene in QTL region)	Haplotype block (D')		LDheatmap (r2)		Best A.thaliana hit	Best A.thaliana hit annotation	Best A.thaliana hit reference
								Gene in the block / between two blocks	Block size (Kb)	Genes in the LD block (strong LD anomg genes or SNPs)	Block size (Mb)		Best A.thaliana hit annotation	Best A.thaliana hit reference
GLS QTL region (A02-C02 )
		GSBRNA2G00093766001	chrA02	21283484	21286561	monodehydroascorbate reductase 4	0.5					AT3G27820	glucosinolate biosynthetic process	[74]
		GSBRNA2G00093756001	chrA02	21342180	21344807	nodulin 21 -like transporter family protein						AT3G28080	glucosinolate biosynthetic process	[74]
		GSBRNA2G00080110001	chrA02	21559193	21560606	aig2-like protein						AT3G28940	glucosinolate biosynthetic process	[74]
		GSBRNA2G00091634001	chrA02	21786532	21787583	kelch repeat-containing protein						AT5G48180	glucosinolate catabolic process	[71]
		GSBRNA2G00108334001	chrC02	38996854	38999944	cytochrome p450 79c2	5.71	√	38			AT1G58260	glucosinolate biosynthetic process
		GSBRNA2G00117557001	chrC02	40162109	40164375	nodulin 21 -like transporter family protein		√	81	*	4.54	AT3G28080	glucosinolate biosynthetic process	[74]
		GSBRNA2G00117640001	chrC02	40591848	40593128	aig2-like protein		*	326	*		AT3G28940	glucosinolate biosynthetic process	[74]
		GSBRNA2G00117642001	chrC02	40600753	40602211	aig2-like protein				*		AT3G28941	glucosinolate biosynthetic process	[74]
		GSBRNA2G00120710001	chrC02	41387856	41389461	kelch repeat-containing protein				*		AT5G48180	glucosinolate catabolic process	[71]
		GSBRNA2G00071732001	chrC02	44597927	44599979	methylthioalkylmalate synthase				*		AT5G23020	glucosinolate biosynthetic process	[82]
		GSBRNA2G00071741001	chrC02	44703129	44706876	myb transcription factor		√	157	*		AT5G60890	indole glucosinolate biosynthetic process	[72]
QTL region (A09-C09)
		GSBRNA2G00094719001	chrA09	2698974	2700122	myb34	1.12	√	24			AT5G60890	indole glucosinolate biosynthetic process	[72]
		GSBRNA2G00094633001	chrA09	3074814	3077979	1-deoxy-d-xylulose 5-phosphate reductoisomerase						AT5G62790	glucosinolate biosynthetic process	[74]
		GSBRNA2G00005776001	chrA09	3400066	3406197	cellulose synthase catalytic subunit						AT4G39350	glucosinolate biosynthetic process	[74]
		GSBRNA2G00005668001	chrA09	3815355	3817167	33 kda polypeptide of oxygen-evolving complex in photosystem ii						AT3G50820	glucosinolate biosynthetic process	[74]
		GSBRNA2G00146147001	chrC09	3099232	3099846	BnaA.HAG1/myb28	1.98			*	0.59	AT5G61420	glucosinolate biosynthetic process	[73],[75],[74],[81]
		GSBRNA2G00146148001	chrC09	3099905	3100976	mby transcription factor				*		AT5G61420	glucosinolate biosynthetic process	[73],[75],[74],[81]
		GSBRNA2G00146187001	chrC09	3294955	3296509	isopropyl malate isomerase large subunit 1		√	31	*		AT4G13430	glucosinolate biosynthetic process	[74],[80]
		GSBRNA2G00134656001	chrC09	3680496	3681837	pyruvate kinase		*	113	*		AT5G08570	glucosinolate biosynthetic process	[74]
		GSBRNA2G00134657001	chrC09	3681893	3682874	pyruvate kinase		*		*		AT5G08570	glucosinolate biosynthetic process	[74]
		GSBRNA2G00134740001	chrC09	4010674	4016818	cellulose synthase catalytic subunit		√	27			AT4G39350	glucosinolate biosynthetic process	[74]
		GSBRNA2G00134966001	chrC09	5078986	5080826	33 kda polypeptide of oxygen-evolving complex in photosystem ii						AT3G50820	glucosinolate biosynthetic process	[74]
	Erucic acid QTL region (A08-C03 )
		GSBRNA2G00126652001	chrA08	10187601	10189121	BnaA.FAE1	1.93					AT4G34520	very long-chain fatty acid metabolic process/fatty acid biosynthetic process/fatty acid elongation	[76]
		GSBRNA2G00126651001	chrA08	10193689	10195113	3-ketoacyl- synthase 4-like						AT2G16280	very long-chain fatty acid metabolic process/fatty acid biosynthetic process	[77], [74]
		GSBRNA2G00021891001	chrA08	10994261	10997355	3-hydroxyisobutyryl- hydrolase-like protein mitochondrial-like				*	0.3	AT4G31810	fatty acid beta-oxidation	TIGR_Ath1:At5g65940|INTERPRO:IPR001753: TIGR Arabidopsis annotation team (2005-02-17)
		GSBRNA2G00021869001	chrA08	11101075	11102843	at4g31410 f8f16_230		*	137	*		AT4G31410	fatty acid beta-oxidation	[74]
		GSBRNA2G00021863001	chrA08	11123283	11125509	Encodes 20S proteasome subunit PBA1		*		*		AT4G31300	fatty acid beta-oxidation	[74]
		GSBRNA2G00021832001	chrA08	11285185	11287741	chloroplast omega-6 fatty acid desaturase		√	13	*		AT4G30950	fatty acid biosynthetic process/unsaturated fatty acid biosynthetic process	[78],[74]
		GSBRNA2G00021829001	chrA08	11293088	11296404	chloroplast omega-6 fatty acid desaturase				*		AT4G30950	fatty acid biosynthetic process/unsaturated fatty acid biosynthetic process	[78],[74]
		GSBRNA2G00078793001	chrA08	11698681	11701496	26s proteasome subunit 4						AT4G29040	fatty acid beta-oxidation	[74]
		GSBRNA2G00078880001	chrA08	12104471	12105358	kua-ubiquitin conjugating enzyme hybrid localisation domain-containing protein						AT4G27030	unsaturated fatty acid biosynthetic process	[70]
		GSBRNA2G00078884001	chrA08	12117243	12118100	kua-ubiquitin conjugating enzyme hybrid localisation domain-containing protein						AT4G27030	unsaturated fatty acid biosynthetic process	[70]
		GSBRNA2G00072955001	chrC03	54924531	54930430	tyrosine transaminase like protein	2.54	*	477	*	2.55	AT4G23600	unsaturated fatty acid biosynthetic process	[74]
		GSBRNA2G00072956001	chrC03	54930616	54931447	tyrosine transaminase like protein		*				AT4G23600	unsaturated fatty acid biosynthetic process	[74]
		GSBRNA2G00072957001	chrC03	54931522	54932070	tyrosine transaminase like protein						AT4G23600	unsaturated fatty acid biosynthetic process	[74]
		GSBRNA2G00095710001	chrC03	55173180	55174831	Peroxisomal nad-malate dehydrogenase 1						AT2G22780	fatty acid beta-oxidation/regulation of fatty acid beta-oxidation/fatty acid catabolic process/regulation of fatty acid beta-oxidation	[74],[79],[74]
		GSBRNA2G00095638001	chrC03	55684252	55685679	BnaC.FAE1		√	421			AT4G34520	very long-chain fatty acid metabolic process/fatty acid biosynthetic process/fatty acid elongation	[76]
		GSBRNA2G00068715001	chrC03	57058069	57061103	3-hydroxyisobutyryl- hydrolase-like protein mitochondrial-like		√	281			AT4G31810	fatty acid beta-oxidation	TIGR_Ath1:At5g65940|INTERPRO:IPR001753:
		GSBRNA2G00062078001	chrC03	57203619	57205528	at4g31410 f8f16_230						AT4G31410	fatty acid beta-oxidation	[74]
		GSBRNA2G00062096001	chrC03	57281968	57284222	20s proteasome subunit pba1						AT4G31300	fatty acid beta-oxidation	[74]
		GSBRNA2G00062114001	chrC03	57461243	57463872	chloroplast omega-6 fatty acid desaturase						AT4G30950	fatty acid biosynthetic process/unsaturated fatty acid biosynthetic process	[78],[74]
" √" respresent the gene in haplotype block.
"*" respresent the adjacent two or more genes in the same block.
